# Supplementary material for: Digital Surveillance to Identify California Alternative and Emerging Tobacco Industry Policy Influence and Mobilization on Facebook
Source: Int J Environ Res Public Health. 2021 Oct 23;18(21):11150. doi: 10.3390/ijerph182111150 (PMC8583030; doi:10.3390/ijerph182111150)
Supplement: Supplementary file 1 [file ijerph-18-11150-s001.zip]

Archive with 1 entries (1 files):
- ijerph-1399981-supplementary.pdf
